# Supplementary material for: Immune Response Against Influenza in a Cohort of Repeatedly Vaccinated Adults During the 2017/2018 and 2018/2019 Seasons
Source: Vaccines (Basel). 2024 Oct 26;12(11):1218. doi: 10.3390/vaccines12111218 (PMC11598577; doi:10.3390/vaccines12111218)
Supplement: Supplementary file 1 [file vaccines-12-01218-s001.zip]

Archive with 1 entries (1 files):
- vaccines-3214600-supplementary.pdf
